# Supplementary material for: ﻿Two new Ptychoptera Meigen, 1803 (Diptera, Ptychopteridae) from the Western Palaearctic
Source: Zookeys. 2023 Jun 6;1166:91–102. doi: 10.3897/zookeys.1166.96193 (PMC10265497; doi:10.3897/zookeys.1166.96193)
Supplement: XML Treatment for Ptychoptera [file zookeys.1166.96193-treatment1.xml]

<!DOCTYPE tp:taxon-treatment
  PUBLIC "-//TaxonX//DTD Taxonomic Treatment Publishing DTD v0 20100105//EN" "tax-treatment-NSO.dtd">
<tp:taxon-treatment xmlns:tp="http://www.plazi.org/taxpub"><tp:treatment-meta><kwd-group><label>Taxon classification</label><kwd>
              <named-content content-type="kingdom">Animalia</named-content>
            </kwd><kwd>
              <named-content content-type="order">Diptera</named-content>
            </kwd><kwd>
              <named-content content-type="family">Ptychopteridae</named-content>
            </kwd></kwd-group><mixed-citation publication-type="journal"><person-group><name><surname>Dvořák</surname><given-names>Libor</given-names></name><name><surname>Fogašová</surname><given-names>Katarína</given-names></name><name><surname>Oboňa</surname><given-names>Jozef</given-names></name><name><surname>Török</surname><given-names>Edina</given-names></name><name><surname>Manko</surname><given-names>Peter</given-names></name></person-group><article-title>﻿Two new <italic><tp:taxon-name><tp:taxon-name-part taxon-name-part-type="genus" reg="Ptychoptera">Ptychoptera</tp:taxon-name-part></tp:taxon-name></italic> Meigen, 1803 (<tp:taxon-name><tp:taxon-name-part taxon-name-part-type="order">Diptera</tp:taxon-name-part></tp:taxon-name>, <tp:taxon-name><tp:taxon-name-part taxon-name-part-type="family">Ptychopteridae</tp:taxon-name-part></tp:taxon-name>) from the Western Palaearctic</article-title><source>Zookeys</source><day>06</day><month>06</month><year>2023</year><volume>1166</volume><fpage>91</fpage><lpage>102</lpage><pub-id pub-id-type="doi">10.3897/zookeys.1166.96193</pub-id></mixed-citation></tp:treatment-meta><tp:nomenclature><label>﻿Genus</label><tp:taxon-name>
            <object-id xmlns:xlink="http://www.w3.org/1999/xlink" content-type="arpha" xlink:type="simple">25F17EBD-5D5F-5900-9DEC-424D79C48F18</object-id>
            <tp:taxon-name-part taxon-name-part-type="genus" reg="Ptychoptera">Ptychoptera</tp:taxon-name-part>
          </tp:taxon-name><tp:taxon-authority>Meigen, 1803</tp:taxon-authority></tp:nomenclature><tp:treatment-sec sec-type="diagnosis" id="SECID0EIWBG"><title>Diagnosis.</title><p>Medium sized to large (7–15 mm), slender, black lustrous <tp:taxon-name><tp:taxon-name-part taxon-name-part-type="suborder">Nematocera</tp:taxon-name-part></tp:taxon-name>, often with lighter markings on thorax and/or abdomen. Antennae, wings, abdomen, and legs long and slender. Ocelli absent; antenna with 15 to 16 segments. Thorax with deep, posteriorly directed transverse suture. Wing with markings, in particular along the crossveins and where veins bifurcate; spurious vein present on either side of crossvein R-M and wing membrane with a distinct fold between veins A<sub>1</sub> and C<sub>u</sub>A<sub>2</sub> (<xref ref-type="bibr" rid="B15">Oosterbroek 2006</xref>; <xref ref-type="bibr" rid="B2">Fasbender 2014</xref>).</p></tp:treatment-sec><ref-list><ref id="B15"><mixed-citation xmlns:xlink="http://www.w3.org/1999/xlink" xlink:type="simple"><person-group><name name-style="western"><surname>Oosterbroek</surname><given-names>P</given-names></name></person-group> (<year>2006</year>) <source>The European Families of the <tp:taxon-name><tp:taxon-name-part taxon-name-part-type="order">Diptera</tp:taxon-name-part></tp:taxon-name>: Identification, Diagnosis, Biology.</source><publisher-name>KNNV Publishing</publisher-name>, <publisher-loc>Utrecht</publisher-loc>, <size units="page">205 pp</size>. <ext-link xlink:href="10.1163/9789004278066_013" ext-link-type="doi" xlink:type="simple">https://doi.org/10.1163/9789004278066_013</ext-link></mixed-citation></ref><ref id="B2"><mixed-citation xmlns:xlink="http://www.w3.org/1999/xlink" xlink:type="simple"><person-group><name name-style="western"><surname>Fasbender</surname><given-names>A</given-names></name></person-group> (<year>2014</year>) <source>Phylogeny and diversity of the phantom crane flies (<tp:taxon-name><tp:taxon-name-part taxon-name-part-type="order">Diptera</tp:taxon-name-part></tp:taxon-name>: <tp:taxon-name><tp:taxon-name-part taxon-name-part-type="family">Ptychopteridae</tp:taxon-name-part></tp:taxon-name>).</source><publisher-name>Graduate Theses and Dissertations</publisher-name>, <publisher-loc>Paper 14133, Iowa State University, Ames, Iowa, USA</publisher-loc>, <size units="page">868 pp</size>.</mixed-citation></ref></ref-list></tp:taxon-treatment>
