# Supplementary material for: ﻿Two new Ptychoptera Meigen, 1803 (Diptera, Ptychopteridae) from the Western Palaearctic
Source: Zookeys. 2023 Jun 6;1166:91–102. doi: 10.3897/zookeys.1166.96193 (PMC10265497; doi:10.3897/zookeys.1166.96193)
Supplement: XML Treatment for Ptychoptera staryi [file zookeys.1166.96193-treatment3.xml]

<!DOCTYPE tp:taxon-treatment
  PUBLIC "-//TaxonX//DTD Taxonomic Treatment Publishing DTD v0 20100105//EN" "tax-treatment-NSO.dtd">
<tp:taxon-treatment xmlns:tp="http://www.plazi.org/taxpub"><tp:treatment-meta><kwd-group><label>Taxon classification</label><kwd>
              <named-content content-type="kingdom">Animalia</named-content>
            </kwd><kwd>
              <named-content content-type="order">Diptera</named-content>
            </kwd><kwd>
              <named-content content-type="family">Ptychopteridae</named-content>
            </kwd></kwd-group><mixed-citation publication-type="journal"><person-group><name><surname>Dvořák</surname><given-names>Libor</given-names></name><name><surname>Fogašová</surname><given-names>Katarína</given-names></name><name><surname>Oboňa</surname><given-names>Jozef</given-names></name><name><surname>Török</surname><given-names>Edina</given-names></name><name><surname>Manko</surname><given-names>Peter</given-names></name></person-group><article-title>﻿Two new <italic><tp:taxon-name><tp:taxon-name-part taxon-name-part-type="genus" reg="Ptychoptera">Ptychoptera</tp:taxon-name-part></tp:taxon-name></italic> Meigen, 1803 (<tp:taxon-name><tp:taxon-name-part taxon-name-part-type="order">Diptera</tp:taxon-name-part></tp:taxon-name>, <tp:taxon-name><tp:taxon-name-part taxon-name-part-type="family">Ptychopteridae</tp:taxon-name-part></tp:taxon-name>) from the Western Palaearctic</article-title><source>Zookeys</source><day>06</day><month>06</month><year>2023</year><volume>1166</volume><fpage>91</fpage><lpage>102</lpage><pub-id pub-id-type="doi">10.3897/zookeys.1166.96193</pub-id></mixed-citation></tp:treatment-meta><tp:nomenclature><label>﻿</label><tp:taxon-name>
            <object-id xmlns:xlink="http://www.w3.org/1999/xlink" content-type="arpha" xlink:type="simple">BFF28901-CF56-5393-9BCF-41D24D443143</object-id>
            <tp:taxon-name-part taxon-name-part-type="genus" reg="Ptychoptera">Ptychoptera</tp:taxon-name-part>
            <tp:taxon-name-part taxon-name-part-type="species" reg="staryi">staryi</tp:taxon-name-part>
            <object-id xmlns:xlink="http://www.w3.org/1999/xlink" content-type="zoobank" xlink:type="simple">https://zoobank.org/21E4C563-97EA-497A-92C6-02A6A8621746</object-id>
          </tp:taxon-name><tp:taxon-authority>Dvořák, Oboňa &amp; Manko</tp:taxon-authority><tp:taxon-status xmlns:xlink="http://www.w3.org/1999/xlink" xlink:type="simple">sp. nov.</tp:taxon-status><xref ref-type="fig" rid="F4">Figs 4</xref><xref ref-type="fig" rid="F5">, 5</xref></tp:nomenclature><tp:treatment-sec sec-type="type material" id="SECID0EQEAI"><title>Type material.</title><p><bold><italic>Holotype</italic></bold>: 1 ♂: Bulgaria, Rhodopes, Yundola, 1 300 m a. s. l., <named-content xmlns:xlink="http://www.w3.org/1999/xlink" content-type="dwc:verbatimCoordinates" xlink:type="simple"><named-content content-type="geo-json" specific-use="{&#34;type&#34;:&#34;Point&#34;,&#34;coordinates&#34;:[23.854722,42.063056]}" id="NCID0E5EAI" xlink:type="simple">42°3'47"N, 23°51'17"E</named-content></named-content>, 30.VI.2016, leg. M. Barták et Š. Kubík.</p></tp:treatment-sec><tp:treatment-sec sec-type="description" id="SECID0EDFAI"><title>Description.</title><p><bold>Male. <italic>Head</italic></bold>: Frons, vertex, and occiput black, mouthparts including palpi pale yellow, scape and pedicel yellowish orange, antennal flagellomeres greyish.</p><p><bold><italic>Thorax</italic></bold>: Predominantly black with silvery pubescent pleurae. Pronotum, epimeron 3 and metanotum 3 yellow. Fore and mid coxae and trochanters yellow, hind coxae brownish black basally, yellow apically, coxae also yellow. Almost all legs are missing. Halteres whitish yellow with a darker knob.</p><p>Wing length 12 mm (Fig. <xref ref-type="fig" rid="F4">4b</xref>). Wing with yellowish veins and infuscated spots on fork vein Rs+R, all cross-veins, end of R<sub>1</sub> vein up to its fork with R<sub>2</sub> vein, on fork vein R<sub>4</sub>+R<sub>5</sub> and on fork vein M<sub>1</sub>+M<sub>2</sub>. Legs: femur pale, darker in apical ¹⁄5, almost black on extreme apex; tibia pale brown in basal ½, darker apically and almost black on extreme apex; tarsomere 1 almost black, tarsomeres 2 and 3 dark brown, tarsomeres 4 and 5 pale brown.</p><fig id="F4" position="float" orientation="portrait"><object-id xmlns:xlink="http://www.w3.org/1999/xlink" content-type="doi" xlink:type="simple">10.3897/zookeys.1166.96193.figure4</object-id><object-id xmlns:xlink="http://www.w3.org/1999/xlink" content-type="arpha" xlink:type="simple">AB0829BD-FB3F-5083-BBE2-C896E187D817</object-id><label>Figure 4.</label><caption><p><italic><tp:taxon-name><tp:taxon-name-part taxon-name-part-type="genus" reg="Ptychoptera">Ptychoptera</tp:taxon-name-part><tp:taxon-name-part taxon-name-part-type="species" reg="staryi">staryi</tp:taxon-name-part></tp:taxon-name></italic> sp. nov. <bold>a</bold> habitus of male, lateral view <bold>b</bold> wing.</p></caption><graphic xmlns:xlink="http://www.w3.org/1999/xlink" xlink:href="zookeys-1166-091_article-96193__-g004.jpg" position="float" orientation="portrait" xlink:type="simple" id="oo_860368.jpg"><uri content-type="original_file" xlink:type="simple">https://binary.pensoft.net/fig/860368</uri></graphic></fig><p><bold><italic>Abdomen</italic></bold>: Tergum 1, tergum 2, apical ¹⁄5 of tergum 3, almost whole tergum 4 except base, and whole terga 5–7 black; sternum 1 black, sternum 2 brown, sterna 5–7 black; the remainder orange yellow.</p><p><bold><italic>Male genitalia</italic></bold>: similar to <italic><tp:taxon-name><tp:taxon-name-part taxon-name-part-type="genus" reg="Ptychoptera">P.</tp:taxon-name-part><tp:taxon-name-part taxon-name-part-type="species" reg="incognita">incognita</tp:taxon-name-part></tp:taxon-name></italic>. Epandrial clasper slightly curved outwards with simple obtuse apex; anterior projection of ventromesal lobe sharp, posterior projection bow-shaped backwards; space between both projections is rounded, almost semi-circular. Gonocoxite and gonostylus: apical process of paramere with a U-shaped dark structure with thick edges; paramere base rounded, convex; width to height ratio of dorsal gonocoxal lobe 0.5; dorsal gonocoxal lobe with dense tiny dark hairs. Aedeagus: sides of lateral ejaculatory process distinctly convex, basal projections markedly convergent; transition to lateral ejaculatory process smooth, undulate. Hypandrium: width to length ratio 1.2; apex of hypogynial valves start under basal division of hypandrium. See also differential diagnosis.</p><p><bold>Female.</bold> Unknown.</p></tp:treatment-sec><tp:treatment-sec sec-type="etymology" id="SECID0E6HAI"><title>Etymology.</title><p>The name is dedicated to our colleague Jaroslav Starý and his life jubilee. (Jaroslav discovered the holotype of new species in his own material and provided it for the description).</p></tp:treatment-sec><tp:treatment-sec sec-type="Differential diagnosis" id="SECID0EEIAI"><title>Differential diagnosis.</title><p>The new species is very similar to <italic><tp:taxon-name><tp:taxon-name-part taxon-name-part-type="genus" reg="Ptychoptera">P.</tp:taxon-name-part><tp:taxon-name-part taxon-name-part-type="species" reg="incognita">incognita</tp:taxon-name-part></tp:taxon-name></italic> Török, Kolcsár &amp; Keresztes, 2015 (see also Table <xref ref-type="table" rid="T2">2</xref>). After comparing the holotype of <italic><tp:taxon-name><tp:taxon-name-part taxon-name-part-type="genus" reg="Ptychoptera">P.</tp:taxon-name-part><tp:taxon-name-part taxon-name-part-type="species" reg="staryi">staryi</tp:taxon-name-part></tp:taxon-name></italic> sp. nov. with individuals of <italic><tp:taxon-name><tp:taxon-name-part taxon-name-part-type="genus" reg="Ptychoptera">P.</tp:taxon-name-part><tp:taxon-name-part taxon-name-part-type="species" reg="incognita">incognita</tp:taxon-name-part></tp:taxon-name></italic> (material used in <xref ref-type="bibr" rid="B17">Török et al. 2015</xref>: 2 individuals from Bulgaria, 17 individuals from Romania), we found that a diagnosis was possible on the basis of differences in male genitalia (Fig. <xref ref-type="fig" rid="F5">5</xref>, marked with arrows), namely: (i) shape of the plate on ventral parts of epandrium is of a different shape and orientated at a different angle in <italic><tp:taxon-name><tp:taxon-name-part taxon-name-part-type="genus" reg="Ptychoptera">P.</tp:taxon-name-part><tp:taxon-name-part taxon-name-part-type="species" reg="staryi">staryi</tp:taxon-name-part></tp:taxon-name></italic>; (ii) chitinisation (sclerotisation) of the proximo-lateral processes of the gonocoxite is not developed and these processes are light coloured in <italic><tp:taxon-name><tp:taxon-name-part taxon-name-part-type="genus" reg="Ptychoptera">P.</tp:taxon-name-part><tp:taxon-name-part taxon-name-part-type="species" reg="staryi">staryi</tp:taxon-name-part></tp:taxon-name></italic> in contrast to <italic><tp:taxon-name><tp:taxon-name-part taxon-name-part-type="genus" reg="Ptychoptera">P.</tp:taxon-name-part><tp:taxon-name-part taxon-name-part-type="species" reg="incognita">incognita</tp:taxon-name-part></tp:taxon-name></italic> with strong chitinisation and dark colouration; (iii) the hairs of margins of gonocoxite, gonostylus, and epandrium are much less dense and finer in contrast to <italic><tp:taxon-name><tp:taxon-name-part taxon-name-part-type="genus" reg="Ptychoptera">P.</tp:taxon-name-part><tp:taxon-name-part taxon-name-part-type="species" reg="incognita">incognita</tp:taxon-name-part></tp:taxon-name></italic> (not visible in Fig. <xref ref-type="fig" rid="F5">5</xref>).</p><fig id="F5" position="float" orientation="portrait"><object-id xmlns:xlink="http://www.w3.org/1999/xlink" content-type="doi" xlink:type="simple">10.3897/zookeys.1166.96193.figure5</object-id><object-id xmlns:xlink="http://www.w3.org/1999/xlink" content-type="arpha" xlink:type="simple">2D14EE6F-6ED7-5DFB-BCEA-07333887F32A</object-id><label>Figure 5.</label><caption><p>Epandrium, gonocoxite and gonostylus, and hypandrium of <italic><tp:taxon-name><tp:taxon-name-part taxon-name-part-type="genus" reg="Ptychoptera">P.</tp:taxon-name-part><tp:taxon-name-part taxon-name-part-type="species" reg="staryi">staryi</tp:taxon-name-part></tp:taxon-name></italic> sp. nov., <italic><tp:taxon-name><tp:taxon-name-part taxon-name-part-type="genus" reg="Ptychoptera">P.</tp:taxon-name-part><tp:taxon-name-part taxon-name-part-type="species" reg="incognita">incognita</tp:taxon-name-part></tp:taxon-name></italic>, and <italic><tp:taxon-name><tp:taxon-name-part taxon-name-part-type="genus" reg="Ptychoptera">P.</tp:taxon-name-part><tp:taxon-name-part taxon-name-part-type="species" reg="albimana">albimana.</tp:taxon-name-part></tp:taxon-name></italic> Abbreviations: ECP = epandrial clasper, EL = epandrial lobe, EPI = epiproct, GBM = medial lobe of basal lobe of gonostylus, GCT = gonocoxite, GAS = apical stylus of gonostylus, GAT = tertiary lobe of apical stylus of gonostylus, PPA = apical process of paramere, HBD = basal division of hypandrium, HMW = membranous window of terminal division of hypandrium, HTD = terminal division of hypandrium.</p></caption><graphic xmlns:xlink="http://www.w3.org/1999/xlink" xlink:href="zookeys-1166-091_article-96193__-g005.jpg" position="float" orientation="portrait" xlink:type="simple" id="oo_860369.jpg"><uri content-type="original_file" xlink:type="simple">https://binary.pensoft.net/fig/860369</uri></graphic></fig><table-wrap id="T2" position="float" orientation="portrait"><label>Table 2.</label><caption><p>Diagnostics of <italic><tp:taxon-name><tp:taxon-name-part taxon-name-part-type="genus" reg="Ptychoptera">P.</tp:taxon-name-part><tp:taxon-name-part taxon-name-part-type="species" reg="staryi">staryi</tp:taxon-name-part></tp:taxon-name></italic> sp. nov., <italic><tp:taxon-name><tp:taxon-name-part taxon-name-part-type="genus" reg="Ptychoptera">P.</tp:taxon-name-part><tp:taxon-name-part taxon-name-part-type="species" reg="incognita">incognita</tp:taxon-name-part></tp:taxon-name></italic>, and <italic><tp:taxon-name><tp:taxon-name-part taxon-name-part-type="genus" reg="Ptychoptera">P.</tp:taxon-name-part><tp:taxon-name-part taxon-name-part-type="species" reg="albimana">albimana</tp:taxon-name-part></tp:taxon-name></italic> based on male genitalia (see also Fig. <xref ref-type="fig" rid="F5">5</xref>).</p></caption><table id="TID0E5KBI" rules="all"><tbody><tr><th rowspan="1" colspan="1"/><th rowspan="1" colspan="1"><italic><tp:taxon-name><tp:taxon-name-part taxon-name-part-type="genus" reg="Ptychoptera">P.</tp:taxon-name-part><tp:taxon-name-part taxon-name-part-type="species" reg="staryi">staryi</tp:taxon-name-part></tp:taxon-name></italic> sp. nov.</th><th rowspan="1" colspan="1">
                    <italic>
                      <tp:taxon-name><tp:taxon-name-part taxon-name-part-type="genus" reg="Ptychoptera">P.</tp:taxon-name-part><tp:taxon-name-part taxon-name-part-type="species" reg="incognita">incognita</tp:taxon-name-part></tp:taxon-name>
                    </italic>
                  </th><th rowspan="1" colspan="1">
                    <italic>
                      <tp:taxon-name><tp:taxon-name-part taxon-name-part-type="genus" reg="Ptychoptera">P.</tp:taxon-name-part><tp:taxon-name-part taxon-name-part-type="species" reg="albimana">albimana</tp:taxon-name-part></tp:taxon-name>
                    </italic>
                  </th></tr><tr><td rowspan="1" colspan="1">Epandrium</td><td rowspan="1" colspan="1">Shape of the plate on ventral site and the space between projections rounded, almost semi-circular.</td><td rowspan="1" colspan="1">Projections of the plate on ventral site in about right angle, space between projections quadrangular.</td><td rowspan="1" colspan="1">Projections of the plate on ventral site in obtuse angle, space between projections rounded, more than semicircle.</td></tr><tr><td rowspan="1" colspan="1">Gonocoxite and gonostylus</td><td rowspan="1" colspan="1">Width to height ratio of dorsal gonocoxal lobe 0.5; dorsal gonocoxal lobe with dense tiny dark hairs. The hairs of margins of gonocoxite and gonostylus much less dense and finer. Chitinisation of the proximo-lateral processes of the gonocoxite not developed, processes light coloured.</td><td rowspan="1" colspan="1">Width to height ratio of dorsal gonocoxal lobe 0.6; dorsal gonocoxal lobe with sparse small hairs. The hairs of margins of gonocoxite and gonostylus dense and stronger. Chitinisation of the proximo-lateral processes of the gonocoxite strongly chitinised, dark.</td><td rowspan="1" colspan="1">Width to height ratio of dorsal gonocoxal lobe 0.4; dorsal gonocoxal lobe with tiny dark hairs at the top. The hairs of margins of gonocoxite and gonostylus dense and stronger. Chitinisation of the proximo-lateral processes of the gonocoxite not developed, processes pale coloured.</td></tr><tr><td rowspan="1" colspan="1">Aedeagus</td><td rowspan="1" colspan="1">Sides of lateral ejaculatory process distinctly convex, basal projections markedly convergent; transition to lateral ejaculatory process smooth, undulate.</td><td rowspan="1" colspan="1">Sides of lateral ejaculatory process slightly convex, basal projections divergent; transition to lateral ejaculatory process steep, in a right or acute angle to the axis of aedeagus.</td><td rowspan="1" colspan="1">Sides of lateral ejaculatory process slightly convex, basal projections almost parallel; transition to lateral ejaculatory process steep, in an obtuse angle to the axis of aedeagus.</td></tr><tr><td rowspan="1" colspan="1">Hypandrium</td><td rowspan="1" colspan="1">Width and length ratio 1.2; apex of hypogynial valves start under basal division of hypandrium.</td><td rowspan="1" colspan="1">Width and length ratio 0.9; apex of hypogynial valves start on bases of basal division of hypandrium.</td><td rowspan="1" colspan="1">Width and length ratio 0.9; apex of hypogynial valves start over basal division of hypandrium.</td></tr></tbody></table></table-wrap></tp:treatment-sec><ref-list><ref id="B17"><mixed-citation xmlns:xlink="http://www.w3.org/1999/xlink" xlink:type="simple"><person-group><name name-style="western"><surname>Török</surname><given-names>E</given-names></name><name name-style="western"><surname>Kolcsár</surname><given-names>L-P</given-names></name><name name-style="western"><surname>Dénes</surname><given-names>A-L</given-names></name><name name-style="western"><surname>Keresztes</surname><given-names>L</given-names></name></person-group> (<year>2015</year>) <article-title>Morphologies tells more than molecules in the case of the European widespread <italic><tp:taxon-name><tp:taxon-name-part taxon-name-part-type="genus">Ptychoptera</tp:taxon-name-part><tp:taxon-name-part taxon-name-part-type="species">albimana</tp:taxon-name-part></tp:taxon-name></italic> (Fabricius, 1787) (<tp:taxon-name><tp:taxon-name-part taxon-name-part-type="order">Diptera</tp:taxon-name-part></tp:taxon-name>, <tp:taxon-name><tp:taxon-name-part taxon-name-part-type="family">Ptychopteridae</tp:taxon-name-part></tp:taxon-name>).</article-title><source>North-Western Journal of Zoology</source><volume>11</volume>(<issue>2</issue>): <fpage>304</fpage>–<lpage>315</lpage>.</mixed-citation></ref></ref-list></tp:taxon-treatment>
